# Supplementary material for: Composite Behavior of Nanopore Array Large Memristors
Source: Micromachines (Basel). 2025 Jul 29;16(8):882. doi: 10.3390/mi16080882 (PMC12388671; doi:10.3390/mi16080882)
Supplement: Supplementary file 1 [file micromachines-16-00882-s001.zip]

Archive with 1 entries (1 files):
- micromachines-3784646-supplementary.pdf
